# Supplementary material for: Volatile Compositional Profile, Antioxidant Properties, and Molecular Docking of Ethanolic Extracts from Philodendron heleniae
Source: Molecules. 2025 Mar 18;30(6):1366. doi: 10.3390/molecules30061366 (PMC11946216; doi:10.3390/molecules30061366)
Supplement: Supplementary file 1 [file molecules-30-01366-s001.zip]

Archive with 1 entries (1 files):
- molecules-3475652-supplementary.pdf
